# Supplementary material for: Biphenylalkoxyamine Derivatives–Histamine H3 Receptor Ligands with Butyrylcholinesterase Inhibitory Activity
Source: Molecules. 2021 Jun 11;26(12):3580. doi: 10.3390/molecules26123580 (PMC8231170; doi:10.3390/molecules26123580)
Supplement: Supplementary file 1 [file molecules-26-03580-s001.zip]

Archive with 1 entries (1 files):
- molecules-1247533-supplementary.pdf
